# Supplementary material for: Chronic Lymphocytic Leukemia (CLL) with Borderline Immunoglobulin Heavy Chain Mutational Status, a Rare Subgroup of CLL with Variable Disease Course
Source: Cancers (Basel). 2024 Mar 8;16(6):1095. doi: 10.3390/cancers16061095 (PMC10969134; doi:10.3390/cancers16061095)
Supplement: Supplementary file 1 [file cancers-16-01095-s001.zip]

Archive with 1 entries (1 files):
- cancers-2865071-supplementary.pdf
